# Supplementary material for: Promising Phytogenic Feed Additives Used as Anti-Mycotoxin Solutions in Animal Nutrition
Source: Toxins (Basel). 2024 Oct 10;16(10):434. doi: 10.3390/toxins16100434 (PMC11511298; doi:10.3390/toxins16100434)
Supplement: Supplementary file 1 [file toxins-16-00434-s001.zip]

Archive with 1 entries (1 files):
- toxins-3211547-supplementary.pdf
